# Supplementary material for: A Novel Gammapartitivirus That Causes Changes in Fungal Development and Multi-Stress Tolerance to Important Medicinal Fungus Cordyceps chanhua
Source: J Fungi (Basel). 2022 Dec 16;8(12):1309. doi: 10.3390/jof8121309 (PMC9782574; doi:10.3390/jof8121309)
Supplement: Supplementary file 1 [file jof-08-01309-s001.zip]

Archive with 3 entries (3 files):
- 1.Supplementary Figures S1.pdf
- 1.Supplementary Figures S2.pdf
- 1.Supplment Table S1.xlsx
