# Supplementary material for: A Novel Gammapartitivirus That Causes Changes in Fungal Development and Multi-Stress Tolerance to Important Medicinal Fungus Cordyceps chanhua
Source: J Fungi (Basel). 2022 Dec 16;8(12):1309. doi: 10.3390/jof8121309 (PMC9782574; doi:10.3390/jof8121309)
Supplement: Supplementary file 1 [file jof-08-01309-s001.zip › 1.Supplment Table S1.xlsx]

## Sheet: Sheet1
Table S1 Primers used for amplication of the cDNA ends
Primer Name	Sequence(5’-3’)	Product
dsRNA1 -3'	CTGTGACCCAGGAGATTTCAAG	461 bp
dsRNA1 -5'	GCCAGGAAGGCTTTCAAGCTAC	420 bp
dsRNA2 -3'	GATCTAGTCTGGCAACGCGTTC	468 bp
dsRNA2 -5'	CCAGATATCCGCTGTCTTTCTG	369 bp
Oligio2	GCCGCTCTAGAACTAGTGGATC
Oligio1	5'-PO4-GATCCACTAGTTCTAGAGCGGC-NH2-3'
Table S2 ISSR specific primers used in the screening and validation of virus transmission strains ( The primers for distinguishing RCEF5997 and 5833 were in high light )
Primer Name	Sequence(5’-3’)
P1	GTGTGTGTGTGTCC
P4	ACACACACACACACACT
P6	AAGAAGAAGAAGAAGAAG
P8	GAGGAGGAGGAGGC
P10	ACACACACACACACACYC
P11	AGAGAGAGAGAGAGAGC
P12	TGCACACACACACAC
P13	CCAGTGGTGGTGGTG
P18	DHBCGACGACGACGACGA
P19	DDCCACCACCACCACCA
P59	AGAGAGAGAGAGAGAGYC
M11	AGAGAGAGAGAGAGAGGG
